# Supplementary material for: Development and Validation of an HPLC-DAD Method for the Quantitative Determination of Benzoyl Peroxide, Curcumin, Rosmarinic Acid, Resveratrol and Salicylic Acid in a Face Mask—In Vitro/Ex Vivo Permeability Study
Source: Molecules. 2025 Nov 19;30(22):4474. doi: 10.3390/molecules30224474 (PMC12655397; doi:10.3390/molecules30224474)
Supplement: Supplementary file 1 [file molecules-30-04474-s001.zip]

Archive with 1 entries (1 files):
- molecules-3936310-supplementary.pdf
